# Supplementary material for: Murine Gut Microbiome Meta-analysis Reveals Alterations in Carbohydrate Metabolism in Response to Aging
Source: mSystems. 2022 Apr 11;7(2):e01248-21. doi: 10.1128/msystems.01248-21 (PMC9040766; doi:10.1128/msystems.01248-21)
Supplement: TABLE S3 [file msystems.01248-21-s0009.xlsx]

## Sheet: Table S3
Table S3 Results of the enrichment analysis on taxa at phylum level and genus level
Taxa	log2FC	CI_low	CI_high	P value	BH corrected P value
p__Firmicutes	0.161995	-0.218076	0.542526	0.403706	0.448562
p__Actinobacteria	0.608177	-0.184128	1.39288	0.131612	0.188018
p__Bacteroidetes	-0.254613	-0.547274	0.0390419	0.0899979	0.149997
p__Deferribacteres	2.01501	1.11325	2.9139	2.25069e-05	0.000225069
p__Tenericutes	0.554049	-0.218253	1.32366	0.159946	0.199933
p__Proteobacteria	0.66513	0.0485858	1.28308	0.035983	0.0899576
p__Verrucomicrobia	-1.94732	-3.10599	-0.791399	0.0012144	0.006072
p__Cyanobacteria	-0.834144	-1.75121	0.0869487	0.076565	0.149997
p__Fusobacteria	-0.0301277	-0.346004	0.2875	0.851876	0.851876
p__TM7	-0.950845	-1.77512	-0.12526	0.0250553	0.0835176
p__Firmicutes;c__Clostridia;o__Clostridiales;f__Lachnospiraceae;g__	0.161883	-0.289319	0.612242	0.481141	0.623701
p__Firmicutes;c__Clostridia;o__Clostridiales;f__Ruminococcaceae;g__Oscillospira	-0.153998	-0.624228	0.314186	0.51964	0.638808
p__Firmicutes;c__Clostridia;o__Clostridiales;f__Ruminococcaceae;g__	0.0305851	-0.34197	0.402725	0.871892	0.939204
p__Firmicutes;c__Clostridia;o__Clostridiales;f__Clostridiaceae;g__SMB53	0.831874	-0.269078	1.92729	0.13862	0.262253
p__Firmicutes;c__Clostridia;o__Clostridiales;f__Lachnospiraceae;g__Dorea	-1.06079	-2.04275	-0.0655513	0.0366478	0.111537
p__Firmicutes;c__Clostridia;o__Clostridiales;f__;g__	0.196244	-0.146354	0.538968	0.262043	0.436738
p__Firmicutes;c__Clostridia;o__Clostridiales;f__Lachnospiraceae;g__Coprococcus	-0.0477195	-0.711251	0.612208	0.887397	0.939204
p__Firmicutes;c__Clostridia;o__Clostridiales;f__Ruminococcaceae;g__Ruminococcus	0.571553	0.0470474	1.09311	0.0334582	0.111527
p__Actinobacteria;c__Coriobacteriia;o__Coriobacteriales;f__Coriobacteriaceae;g__Adlercreutzia	-0.128371	-0.774073	0.511909	0.695091	0.824684
p__Firmicutes;c__Clostridia;o__Clostridiales;f__Peptostreptococcaceae;g__	-0.0929046	-1.25148	1.06101	0.87465	0.939204
p__Firmicutes;c__Clostridia;o__Clostridiales;f__Lachnospiraceae;g__[Ruminococcus]	-0.391503	-1.01828	0.230338	0.219357	0.393717
p__Firmicutes;c__Bacilli;o__Bacillales;f__Staphylococcaceae;g__Staphylococcus	-0.305822	-0.632578	0.0235823	0.0690016	0.15581
p__Firmicutes;c__Bacilli;o__Lactobacillales;f__Enterococcaceae;g__Enterococcus	0.513039	-0.0419686	1.0852	0.0745981	0.163183
p__Firmicutes;c__Clostridia;o__Clostridiales;f__Clostridiaceae;g__	1.13193	0.258123	2.00022	0.0117442	0.0513811
p__Bacteroidetes;c__Bacteroidia;o__Bacteroidales;f__Porphyromonadaceae;g__Parabacteroides	-0.070351	-1.15958	1.01577	0.898952	0.939204
p__Firmicutes;c__Clostridia;o__Clostridiales;f__Christensenellaceae;g__	0.363851	-0.441051	1.15164	0.369841	0.517778
p__Deferribacteres;c__Deferribacteres;o__Deferribacterales;f__Deferribacteraceae;g__Mucispirillum	1.8046	0.878096	2.7284	0.000195599	0.00480545
p__Firmicutes;c__Erysipelotrichi;o__Erysipelotrichales;f__Erysipelotrichaceae;g__Coprobacillus	0.333173	-0.306395	0.972679	0.307387	0.469142
p__Firmicutes;c__Erysipelotrichi;o__Erysipelotrichales;f__Erysipelotrichaceae;g__	0.656817	-0.00199082	1.31224	0.0514339	0.138476
p__Firmicutes;c__Clostridia;o__Clostridiales;f__[Mogibacteriaceae];g__	0.707247	-0.120801	1.53274	0.0948204	0.197365
p__Tenericutes;c__Mollicutes;o__RF39;f__;g__	0.117354	-0.746498	0.978015	0.789368	0.891222
p__Proteobacteria;c__Gammaproteobacteria;o__Enterobacteriales;f__Enterobacteriaceae;g__	0.405748	-0.467768	1.27783	0.362206	0.517437
p__Firmicutes;c__Bacilli;o__Turicibacterales;f__Turicibacteraceae;g__Turicibacter	2.63576	1.24915	3.9869	0.00022419	0.00480545
p__Actinobacteria;c__Actinobacteria;o__Bifidobacteriales;f__Bifidobacteriaceae;g__Bifidobacterium	1.54109	0.138844	2.95121	0.032959	0.111527
p__Bacteroidetes;c__Bacteroidia;o__Bacteroidales;f__S24-7;g__	-0.410277	-1.20667	0.39372	0.314995	0.469142
p__Firmicutes;c__Bacilli;o__Lactobacillales;f__Streptococcaceae;g__Lactococcus	-0.268685	-0.509606	-0.0272748	0.0302371	0.1114
p__Proteobacteria;c__Gammaproteobacteria;o__Pseudomonadales;f__Pseudomonadaceae;g__Pseudomonas	-0.421404	-0.695005	-0.147335	0.00299009	0.0261633
p__Actinobacteria;c__Coriobacteriia;o__Coriobacteriales;f__Coriobacteriaceae;g__Eggerthella	-0.23089	-0.507212	0.0474347	0.103926	0.207852
p__Proteobacteria;c__Gammaproteobacteria;o__Oceanospirillales;f__Halomonadaceae;g__Halomonas	-0.296615	-0.592559	-0.000397157	0.050944	0.138476
p__Firmicutes;c__Clostridia;o__Clostridiales;f__Lachnospiraceae;g__Blautia	-0.0687237	-0.55834	0.429054	0.784526	0.891222
p__Firmicutes;c__Clostridia;o__Clostridiales;f__Dehalobacteriaceae;g__Dehalobacterium	0.261158	-0.22206	0.74525	0.290164	0.469142
p__Tenericutes;c__Mollicutes;o__Anaeroplasmatales;f__Anaeroplasmataceae;g__Anaeroplasma	1.51463	0.384459	2.60494	0.00793851	0.0370464
p__Verrucomicrobia;c__Verrucomicrobiae;o__Verrucomicrobiales;f__Verrucomicrobiaceae;g__Akkermansia	-2.15908	-3.40589	-0.915622	0.000867967	0.0101263
p__Firmicutes;c__Bacilli;o__Lactobacillales;f__Lactobacillaceae;g__Lactobacillus	-0.190444	-0.917498	0.535165	0.606775	0.732314
p__Firmicutes;c__Erysipelotrichi;o__Erysipelotrichales;f__Erysipelotrichaceae;g__[Eubacterium]	-0.0262512	-0.333648	0.281351	0.866907	0.939204
p__Actinobacteria;c__Coriobacteriia;o__Coriobacteriales;f__Coriobacteriaceae;g__	-0.641058	-1.29582	0.00805474	0.0553816	0.143582
p__Bacteroidetes;c__Bacteroidia;o__Bacteroidales;f__Bacteroidaceae;g__Bacteroides	-0.00340911	-0.884765	0.879576	0.993947	0.993947
p__Bacteroidetes;c__Bacteroidia;o__Bacteroidales;f__[Odoribacteraceae];g__Odoribacter	1.50743	0.420548	2.59066	0.00717535	0.0370464
p__Firmicutes;c__Erysipelotrichi;o__Erysipelotrichales;f__Erysipelotrichaceae;g__Allobaculum	-0.42044	-1.45883	0.619732	0.427642	0.58696
p__Proteobacteria;c__Betaproteobacteria;o__Neisseriales;f__Neisseriaceae;g__Neisseria	-0.684039	-1.04151	-0.322073	0.000274597	0.00480545
p__Proteobacteria;c__Alphaproteobacteria;o__;f__;g__	-0.364896	-1.07002	0.333901	0.308523	0.469142
p__Bacteroidetes;c__Bacteroidia;o__Bacteroidales;f__Rikenellaceae;g__	-0.314221	-1.20804	0.580725	0.49076	0.624604
p__Firmicutes;c__Clostridia;o__Clostridiales;f__Peptococcaceae;g__	0.563345	-0.207357	1.33285	0.152549	0.281011
p__Proteobacteria;c__Betaproteobacteria;o__Burkholderiales;f__Alcaligenaceae;g__Sutterella	-1.63329	-2.72193	-0.540293	0.00383503	0.0268452
p__Proteobacteria;c__Gammaproteobacteria;o__Pasteurellales;f__Pasteurellaceae;g__Haemophilus	-0.712813	-1.04733	-0.375974	5.4331e-05	0.00380317
p__Bacteroidetes;c__Bacteroidia;o__Bacteroidales;f__;g__	1.11481	0.317247	1.91517	0.00693352	0.0370464
p__Cyanobacteria;c__4C0d-2;o__YS2;f__;g__	-1.19225	-2.22774	-0.15155	0.0255546	0.100292
p__Firmicutes;c__Clostridia;o__Clostridiales;f__Clostridiaceae;g__Clostridium	-0.31474	-1.12985	0.5115	0.451695	0.596579
p__Proteobacteria;c__Deltaproteobacteria;o__Desulfovibrionales;f__Desulfovibrionaceae;g__	0.530179	-0.152592	1.21254	0.129036	0.250904
p__Fusobacteria;c__Fusobacteriia;o__Fusobacteriales;f__Fusobacteriaceae;g__	-0.238814	-0.491994	0.0170385	0.0671641	0.15581
p__Bacteroidetes;c__Bacteroidia;o__Bacteroidales;f__Prevotellaceae;g__Prevotella	-0.927651	-1.73583	-0.118042	0.0257895	0.100292
p__Bacteroidetes;c__Bacteroidia;o__Bacteroidales;f__[Paraprevotellaceae];g__[Prevotella]	-0.914553	-1.54582	-0.283284	0.00510699	0.032499
p__Bacteroidetes;c__Bacteroidia;o__Bacteroidales;f__Rikenellaceae;g__AF12	0.317551	-0.279702	0.914659	0.297558	0.469142
p__Proteobacteria;c__Deltaproteobacteria;o__Desulfovibrionales;f__Desulfovibrionaceae;g__Desulfovibrio	0.275613	-0.316514	0.867475	0.361511	0.517437
p__Proteobacteria;c__Deltaproteobacteria;o__Desulfovibrionales;f__Desulfovibrionaceae;g__Bilophila	0.772129	0.0587677	1.4918	0.0359209	0.111537
p__Proteobacteria;c__Alphaproteobacteria;o__Rhizobiales;f__Bradyrhizobiaceae;g__	-0.454297	-0.707287	-0.1987	0.000608972	0.00852561
p__TM7;c__TM7-3;o__CW040;f__F16;g__	-1.16369	-2.00729	-0.320022	0.00759033	0.0370464
p__Bacteroidetes;c__Bacteroidia;o__Bacteroidales;f__Rikenellaceae;g__Alistipes	-0.513511	-0.82519	-0.197689	0.00161965	0.0161965
p__Firmicutes;c__Clostridia;o__Clostridiales;f__Clostridiaceae;g__Candidatus Arthromitus	0.846553	-0.0412542	1.72627	0.0618311	0.149248
p__Cyanobacteria;c__Chloroplast;o__Streptophyta;f__;g__	-0.00995514	-0.58295	0.573902	0.973001	0.993947
p__Proteobacteria;c__Alphaproteobacteria;o__RF32;f__;g__	-0.511415	-1.38996	0.373489	0.255949	0.436738
p__Firmicutes;c__Clostridia;o__Clostridiales;f__Eubacteriaceae;g__Anaerofustis	-0.349643	-0.707505	0.0130844	0.0583429	0.145857
p__Bacteroidetes;c__Bacteroidia;o__Bacteroidales;f__Prevotellaceae;g__	-0.584998	-1.55509	0.375876	0.235616	0.412328
p__Firmicutes;c__Clostridia;o__Clostridiales;f__Peptococcaceae;g__rc4-4	-0.428438	-0.931703	0.0729192	0.0958629	0.197365
p__Firmicutes;c__Clostridia;o__Clostridiales;f__Lachnospiraceae;g__Roseburia	-0.37956	-0.747962	-0.00605656	0.0460972	0.13445
p__Proteobacteria;c__Epsilonproteobacteria;o__Campylobacterales;f__Helicobacteraceae;g__Helicobacter	-0.577805	-0.958041	-0.192059	0.00355941	0.0268452
p__Firmicutes;c__Clostridia;o__Clostridiales;f__Lachnospiraceae;g__Anaerostipes	0.166022	-0.738917	1.05875	0.716993	0.836492
p__Proteobacteria;c__Epsilonproteobacteria;o__Campylobacterales;f__Helicobacteraceae;g__	-0.116328	-0.469096	0.241027	0.520172	0.638808
p__Proteobacteria;c__Alphaproteobacteria;o__Rickettsiales;f__mitochondria;g__Zea	0.00395919	-0.65665	0.661952	0.990598	0.993947
p__Proteobacteria;c__Gammaproteobacteria;o__Enterobacteriales;f__Enterobacteriaceae;g__Enterobacter	-0.168487	-0.590372	0.259902	0.436682	0.587841
