# Supplementary material for: Murine Gut Microbiome Meta-analysis Reveals Alterations in Carbohydrate Metabolism in Response to Aging
Source: mSystems. 2022 Apr 11;7(2):e01248-21. doi: 10.1128/msystems.01248-21 (PMC9040766; doi:10.1128/msystems.01248-21)
Supplement: TABLE S4 [file msystems.01248-21-s0010.xlsx]

## Sheet: Table S4
Table S4 Results of correlation analysis between Gpr41/43 expression and fecal SCFA or taxa
SCFA or taxa	Gpr41 coeffecient	Gpr41 p value	Gpr41 BH corrected p value	Gpr43 coeffecient	Gpr43 p value	Gpr43 BH corrected p value
C2.Acetate	0.486068	0.0426843	0.0853685	-0.246646	0.32242	0.429893
C3.Propionate	0.572755	0.01455	0.0581998	-0.164087	0.513905	0.513905
C4.Butyrate	0.391125	0.109466	0.109466	-0.335397	0.173626	0.352832
Total SCFA	0.426213	0.0792237	0.105632	-0.333333	0.176416	0.352832
p__Actinobacteria.g__Bifidobacterium	-0.528149	0.0166786	0.11758	0.502924	0.0238075	0.123963
p__Actinobacteria.g__Corynebacterium	-0.233387	0.322028	0.483042	0.412999	0.07032	0.236982
p__Actinobacteria.g__Adlercreutzia	-0.121805	0.607873	0.743223	-0.0947368	0.690662	0.920882
p__Actinobacteria.g__Asaccharobacter	-0.087218	0.714342	0.761411	-0.0105263	0.967039	0.982424
p__Actinobacteria.g__Enterorhabdus	-0.0676692	0.777083	0.799285	-0.118797	0.616865	0.888285
p__Bacteroidetes.g__Bacteroides	-0.482707	0.0326611	0.11758	0.58797	0.00741417	0.0911593
p__Bacteroidetes.g__Muribaculaceae_unclassified	-0.290226	0.213809	0.362074	0.393985	0.0866607	0.250826
p__Bacteroidetes.g__Muribaculum	-0.285714	0.221267	0.362074	0.506767	0.024104	0.123963
p__Bacteroidetes.g__Prevotella	-0.491729	0.0292073	0.11758	0.258647	0.269667	0.510948
p__Bacteroidetes.g__Alistipes	-0.696022	0.000653553	0.0235279	0.598144	0.00533976	0.0911593
p__Bacteroidetes.g__Parabacteroides	-0.645113	0.00269874	0.0485773	0.586466	0.00759661	0.0911593
p__Deferribacteres.g__Mucispirillum	0.307291	0.187531	0.362074	-0.543905	0.0131744	0.11857
p__Firmicutes.g__Staphylococcus	-0.338179	0.144737	0.34358	-0.0198929	0.933658	0.982424
p__Firmicutes.g__Enterococcus	-0.338179	0.144737	0.34358	-0.0198929	0.933658	0.982424
p__Firmicutes.g__Lactobacillus	-0.300752	0.197072	0.362074	0.0842105	0.723889	0.930714
p__Firmicutes.g__Streptococcus	-0.212836	0.367626	0.509021	0.0110359	0.963169	0.982424
p__Firmicutes.g__Clostridium	0.275188	0.239343	0.374623	0.133835	0.572468	0.858702
p__Firmicutes.g__Eubacterium	-0.108239	0.649665	0.75445	-0.0736022	0.757791	0.940706
p__Firmicutes.g__Acetatifactor	0.329502	0.155993	0.34358	-0.110359	0.643233	0.890631
p__Firmicutes.g__Blautia	-0.096757	0.684887	0.761411	0.0266082	0.911337	0.982424
p__Firmicutes.g__Dorea	0.406015	0.076843	0.234065	-0.251128	0.284231	0.511617
p__Firmicutes.g__Lachnospiraceae_unclassified	0.607519	0.00535194	0.0642233	-0.389474	0.0905761	0.250826
p__Firmicutes.g__Oscillibacter	0.502256	0.0255532	0.11758	-0.321805	0.166343	0.352256
p__Firmicutes.g__Romboutsia	-0.118307	0.619353	0.743223	0.516248	0.0197911	0.123963
p__Firmicutes.g__Acutalibacter	0.482136	0.031334	0.11758	-0.00526514	0.982424	0.982424
p__Firmicutes.g__Anaerotruncus	0.404511	0.0780217	0.234065	-0.467669	0.0391321	0.176094
p__Firmicutes.g__Dubosiella	-0.531022	0.0159894	0.11758	0.339822	0.142671	0.321357
p__Firmicutes.g__Erysipelatoclostridium	-0.175893	0.45822	0.61096	0.239136	0.309907	0.53127
p__Firmicutes.g__Faecalibaculum	-0.372341	0.105945	0.293387	0.378113	0.100221	0.257711
p__Firmicutes.g__Ileibacterium	-0.218822	0.353983	0.509021	0.298393	0.201291	0.402583
p__Proteobacteria.g__Turicimonas	-0.482446	0.0312094	0.11758	0.410233	0.0724111	0.236982
p__Proteobacteria.g__Helicobacter	0.324812	0.162246	0.34358	-0.33985	0.142825	0.321357
p__Proteobacteria.g__Escherichia	-0.295109	0.206535	0.362074	0.445082	0.0492426	0.196971
p__Proteobacteria.g__Rodentibacter	-0.13925	0.558204	0.717691	-0.179036	0.450098	0.704501
p__Verrucomicrobia.g__Akkermansia	-0.00577272	0.98073	0.98073	0.183284	0.439239	0.704501
Other taxa at genus level	0.0857143	0.71911	0.761411	0.0210526	0.931603	0.982424
