# Supplementary material for: Murine Gut Microbiome Meta-analysis Reveals Alterations in Carbohydrate Metabolism in Response to Aging
Source: mSystems. 2022 Apr 11;7(2):e01248-21. doi: 10.1128/msystems.01248-21 (PMC9040766; doi:10.1128/msystems.01248-21)
Supplement: TABLE S1 [file msystems.01248-21-s0007.xlsx]

## Sheet: Table S1
Table S1 List of samples and their associated accession number
Study ID	Sample ID	Database source	Study Accession	Run Accession	Mouse strain	Sex	Age	Sequencing region
Exp1	Y1	NCBI	PRJNA311095	SRR3162877	C57BL/6	Female	young	V4
Exp1	Y2	NCBI	PRJNA311095	SRR3162880	C57BL/6	Female	young	V4
Exp1	Y3	NCBI	PRJNA311095	SRR3162881	C57BL/6	Female	young	V4
Exp1	Y4	NCBI	PRJNA311095	SRR3162882	C57BL/6	Female	young	V4
Exp1	Y5	NCBI	PRJNA311095	SRR3162889	C57BL/6	Female	young	V4
Exp1	O1	NCBI	PRJNA311095	SRR3162878	C57BL/6	Female	old	V4
Exp1	O2	NCBI	PRJNA311095	SRR3162879	C57BL/6	Female	old	V4
Exp1	O3	NCBI	PRJNA311095	SRR3162894	C57BL/6	Female	old	V4
Exp1	O4	NCBI	PRJNA311095	SRR3162895	C57BL/6	Female	old	V4
Exp1	O5	NCBI	PRJNA311095	SRR3162896	C57BL/6	Female	old	V4
Exp2	Y6	NCBI	PRJNA588787	SRR10426914	C57BL/6	Female	young	V4
Exp2	Y7	NCBI	PRJNA588787	SRR10426915	C57BL/6	Female	young	V4
Exp2	Y8	NCBI	PRJNA588787	SRR10426916	C57BL/6	Female	young	V4
Exp2	Y9	NCBI	PRJNA588787	SRR10426917	C57BL/6	Female	young	V4
Exp2	Y10	NCBI	PRJNA588787	SRR10426919	C57BL/6	Female	young	V4
Exp2	Y11	NCBI	PRJNA588787	SRR10426920	C57BL/6	Female	young	V4
Exp2	O6	NCBI	PRJNA588787	SRR10426927	C57BL/6	Female	old	V4
Exp2	O7	NCBI	PRJNA588787	SRR10426928	C57BL/6	Female	old	V4
Exp2	O8	NCBI	PRJNA588787	SRR10426930	C57BL/6	Female	old	V4
Exp2	O9	NCBI	PRJNA588787	SRR10426931	C57BL/6	Female	old	V4
Exp2	O10	NCBI	PRJNA588787	SRR10426932	C57BL/6	Female	old	V4
Exp2	O11	NCBI	PRJNA588787	SRR10426933	C57BL/6	Female	old	V4
Exp3	Y12	ENA	PRJEB31652	ERR3212300	C57BL/6	Female	young	V3-V4
Exp3	Y13	ENA	PRJEB31652	ERR3212302	C57BL/6	Female	young	V3-V4
Exp3	Y14	ENA	PRJEB31652	ERR3212304	C57BL/6	Female	young	V3-V4
Exp3	Y15	ENA	PRJEB31652	ERR3212306	C57BL/6	Female	young	V3-V4
Exp3	Y16	ENA	PRJEB31652	ERR3212308	C57BL/6	Female	young	V3-V4
Exp3	O12	ENA	PRJEB31652	ERR3212298	C57BL/6	Female	old	V3-V4
Exp3	O13	ENA	PRJEB31652	ERR3212330	C57BL/6	Female	old	V3-V4
Exp3	O14	ENA	PRJEB31652	ERR3212332	C57BL/6	Female	old	V3-V4
Exp3	O15	ENA	PRJEB31652	ERR3212334	C57BL/6	Female	old	V3-V4
Exp3	O16	ENA	PRJEB31652	ERR3212336	C57BL/6	Female	old	V3-V4
Exp4	MY1	NCBI	SRP145060	SRR7137980	C57BL/6	Male	young	V3-V4
Exp4	MY2	NCBI	SRP145060	SRR7137998	C57BL/6	Male	young	V3-V4
Exp4	MY3	NCBI	SRP145060	SRR7138023	C57BL/6	Male	young	V3-V4
Exp4	MY4	NCBI	SRP145060	SRR7138024	C57BL/6	Male	young	V3-V4
Exp4	MY5	NCBI	SRP145060	SRR7138025	C57BL/6	Male	young	V3-V4
Exp4	MY6	NCBI	SRP145060	SRR7138026	C57BL/6	Male	young	V3-V4
Exp4	MY7	NCBI	SRP145060	SRR7138028	C57BL/6	Male	young	V3-V4
Exp4	MY8	NCBI	SRP145060	SRR7138037	C57BL/6	Male	young	V3-V4
Exp4	MO1	NCBI	SRP145060	SRR7137979	C57BL/6	Male	old	V3-V4
Exp4	MO2	NCBI	SRP145060	SRR7137989	C57BL/6	Male	old	V3-V4
Exp4	MO3	NCBI	SRP145060	SRR7137991	C57BL/6	Male	old	V3-V4
Exp4	MO4	NCBI	SRP145060	SRR7137992	C57BL/6	Male	old	V3-V4
Exp4	MO5	NCBI	SRP145060	SRR7137994	C57BL/6	Male	old	V3-V4
Exp4	MO6	NCBI	SRP145060	SRR7138027	C57BL/6	Male	old	V3-V4
Exp4	MO7	NCBI	SRP145060	SRR7138029	C57BL/6	Male	old	V3-V4
Exp4	MO8	NCBI	SRP145060	SRR7138031	C57BL/6	Male	old	V3-V4
Exp5	YM9	NCBI	PRJNA400638	SRR5991578	C57BL/6	Male	young	V4-V5
Exp5	YM10	NCBI	PRJNA400638	SRR5991579	C57BL/6	Male	young	V4-V5
Exp5	YM11	NCBI	PRJNA400638	SRR5991580	C57BL/6	Male	young	V4-V5
Exp5	YM12	NCBI	PRJNA400638	SRR5991582	C57BL/6	Male	young	V4-V5
Exp5	YM13	NCBI	PRJNA400638	SRR5991583	C57BL/6	Male	young	V4-V5
Exp5	YM14	NCBI	PRJNA400638	SRR5991584	C57BL/6	Male	young	V4-V5
Exp5	YM15	NCBI	PRJNA400638	SRR5991585	C57BL/6	Male	young	V4-V5
Exp5	YM16	NCBI	PRJNA400638	SRR5991586	C57BL/6	Male	young	V4-V5
Exp5	YM17	NCBI	PRJNA400638	SRR5991587	C57BL/6	Male	young	V4-V5
Exp5	YM18	NCBI	PRJNA400638	SRR5991588	C57BL/6	Male	young	V4-V5
Exp5	YM19	NCBI	PRJNA400638	SRR5991597	C57BL/6	Male	young	V4-V5
Exp5	YM20	NCBI	PRJNA400638	SRR5991598	C57BL/6	Male	young	V4-V5
Exp5	YM21	NCBI	PRJNA400638	SRR5991599	C57BL/6	Male	young	V4-V5
Exp5	YM22	NCBI	PRJNA400638	SRR5991600	C57BL/6	Male	young	V4-V5
Exp5	YM23	NCBI	PRJNA400638	SRR5991602	C57BL/6	Male	young	V4-V5
Exp5	YM24	NCBI	PRJNA400638	SRR5991603	C57BL/6	Male	young	V4-V5
Exp5	YM25	NCBI	PRJNA400638	SRR5991604	C57BL/6	Male	young	V4-V5
Exp5	YM26	NCBI	PRJNA400638	SRR5991605	C57BL/6	Male	young	V4-V5
Exp5	YM27	NCBI	PRJNA400638	SRR5991606	C57BL/6	Male	young	V4-V5
Exp5	YM28	NCBI	PRJNA400638	SRR5991607	C57BL/6	Male	young	V4-V5
Exp5	YM29	NCBI	PRJNA400638	SRR5991608	C57BL/6	Male	young	V4-V5
Exp5	YM30	NCBI	PRJNA400638	SRR5991609	C57BL/6	Male	young	V4-V5
Exp5	YM31	NCBI	PRJNA400638	SRR5991610	C57BL/6	Male	young	V4-V5
Exp5	YM32	NCBI	PRJNA400638	SRR5991611	C57BL/6	Male	young	V4-V5
Exp5	YM33	NCBI	PRJNA400638	SRR5991612	C57BL/6	Male	young	V4-V5
Exp5	YM34	NCBI	PRJNA400638	SRR5991613	C57BL/6	Male	young	V4-V5
Exp5	YM35	NCBI	PRJNA400638	SRR5991614	C57BL/6	Male	young	V4-V5
Exp5	YM36	NCBI	PRJNA400638	SRR5991621	C57BL/6	Male	young	V4-V5
Exp5	YM37	NCBI	PRJNA400638	SRR5991625	C57BL/6	Male	young	V4-V5
Exp5	YM38	NCBI	PRJNA400638	SRR5991626	C57BL/6	Male	young	V4-V5
Exp5	YM39	NCBI	PRJNA400638	SRR5991637	C57BL/6	Male	young	V4-V5
Exp5	YM40	NCBI	PRJNA400638	SRR5991638	C57BL/6	Male	young	V4-V5
Exp5	YM41	NCBI	PRJNA400638	SRR5991639	C57BL/6	Male	young	V4-V5
Exp5	YM42	NCBI	PRJNA400638	SRR5991640	C57BL/6	Male	young	V4-V5
Exp5	YM43	NCBI	PRJNA400638	SRR5991641	C57BL/6	Male	young	V4-V5
Exp5	YM44	NCBI	PRJNA400638	SRR5991642	C57BL/6	Male	young	V4-V5
Exp5	YM45	NCBI	PRJNA400638	SRR5991643	C57BL/6	Male	young	V4-V5
Exp5	YM46	NCBI	PRJNA400638	SRR5991645	C57BL/6	Male	young	V4-V5
Exp5	OM9	NCBI	PRJNA400638	SRR5991581	C57BL/6	Male	old	V4-V5
Exp5	OM10	NCBI	PRJNA400638	SRR5991589	C57BL/6	Male	old	V4-V5
Exp5	OM11	NCBI	PRJNA400638	SRR5991590	C57BL/6	Male	old	V4-V5
Exp5	OM12	NCBI	PRJNA400638	SRR5991591	C57BL/6	Male	old	V4-V5
Exp5	OM13	NCBI	PRJNA400638	SRR5991592	C57BL/6	Male	old	V4-V5
Exp5	OM14	NCBI	PRJNA400638	SRR5991593	C57BL/6	Male	old	V4-V5
Exp5	OM15	NCBI	PRJNA400638	SRR5991594	C57BL/6	Male	old	V4-V5
Exp5	OM16	NCBI	PRJNA400638	SRR5991595	C57BL/6	Male	old	V4-V5
Exp5	OM17	NCBI	PRJNA400638	SRR5991596	C57BL/6	Male	old	V4-V5
Exp5	OM18	NCBI	PRJNA400638	SRR5991601	C57BL/6	Male	old	V4-V5
Exp5	OM19	NCBI	PRJNA400638	SRR5991615	C57BL/6	Male	old	V4-V5
Exp5	OM20	NCBI	PRJNA400638	SRR5991617	C57BL/6	Male	old	V4-V5
Exp5	OM21	NCBI	PRJNA400638	SRR5991618	C57BL/6	Male	old	V4-V5
Exp5	OM22	NCBI	PRJNA400638	SRR5991619	C57BL/6	Male	old	V4-V5
Exp5	OM23	NCBI	PRJNA400638	SRR5991622	C57BL/6	Male	old	V4-V5
Exp5	OM24	NCBI	PRJNA400638	SRR5991623	C57BL/6	Male	old	V4-V5
Exp5	OM25	NCBI	PRJNA400638	SRR5991624	C57BL/6	Male	old	V4-V5
Exp5	OM26	NCBI	PRJNA400638	SRR5991627	C57BL/6	Male	old	V4-V5
Exp5	OM27	NCBI	PRJNA400638	SRR5991628	C57BL/6	Male	old	V4-V5
Exp5	OM28	NCBI	PRJNA400638	SRR5991629	C57BL/6	Male	old	V4-V5
Exp5	OM29	NCBI	PRJNA400638	SRR5991630	C57BL/6	Male	old	V4-V5
Exp5	OM30	NCBI	PRJNA400638	SRR5991631	C57BL/6	Male	old	V4-V5
Exp5	OM31	NCBI	PRJNA400638	SRR5991632	C57BL/6	Male	old	V4-V5
Exp5	OM32	NCBI	PRJNA400638	SRR5991633	C57BL/6	Male	old	V4-V5
Exp5	OM33	NCBI	PRJNA400638	SRR5991634	C57BL/6	Male	old	V4-V5
Exp5	OM34	NCBI	PRJNA400638	SRR5991635	C57BL/6	Male	old	V4-V5
Exp5	OM35	NCBI	PRJNA400638	SRR5991636	C57BL/6	Male	old	V4-V5
Exp6	YM47	ENA	PRJEB31652	ERR3212387	C57BL/6	Male	young	V3-V4
Exp6	YM48	ENA	PRJEB31652	ERR3212388	C57BL/6	Male	young	V3-V4
Exp6	YM49	ENA	PRJEB31652	ERR3212399	C57BL/6	Male	young	V3-V4
Exp6	YM50	ENA	PRJEB31652	ERR3212401	C57BL/6	Male	young	V3-V4
Exp6	YM51	ENA	PRJEB31652	ERR3212403	C57BL/6	Male	young	V3-V4
Exp6	YM52	ENA	PRJEB31652	ERR3212405	C57BL/6	Male	young	V3-V4
Exp6	YM53	ENA	PRJEB31652	ERR3212407	C57BL/6	Male	young	V3-V4
Exp6	YO36	ENA	PRJEB31652	ERR3212342	C57BL/6	Male	old	V3-V4
Exp6	YO37	ENA	PRJEB31652	ERR3212344	C57BL/6	Male	old	V3-V4
Exp6	YO38	ENA	PRJEB31652	ERR3212346	C57BL/6	Male	old	V3-V4
Exp6	YO39	ENA	PRJEB31652	ERR3212348	C57BL/6	Male	old	V3-V4
Exp6	YO40	ENA	PRJEB31652	ERR3212351	C57BL/6	Male	old	V3-V4
Exp6	YO41	ENA	PRJEB31652	ERR3212355	C57BL/6	Male	old	V3-V4
Exp6	YO42	ENA	PRJEB31652	ERR3212357	C57BL/6	Male	old	V3-V4
Exp6	YO43	ENA	PRJEB31652	ERR3212372	C57BL/6	Male	old	V3-V4
Exp6	YO44	ENA	PRJEB31652	ERR3212374	C57BL/6	Male	old	V3-V4
Exp6	YO45	ENA	PRJEB31652	ERR3212376	C57BL/6	Male	old	V3-V4
Exp6	YO46	ENA	PRJEB31652	ERR3212378	C57BL/6	Male	old	V3-V4
Exp6	YO47	ENA	PRJEB31652	ERR3212380	C57BL/6	Male	old	V3-V4
Exp6	YO48	ENA	PRJEB31652	ERR3212382	C57BL/6	Male	old	V3-V4
Exp6	YO49	ENA	PRJEB31652	ERR3212384	C57BL/6	Male	old	V3-V4
Exp7	CBY1	NCBI	PRJNA737742	SRR14820034	CB6F1	Female	young	V4
Exp7	CBY2	NCBI	PRJNA737742	SRR14820033	CB6F1	Female	young	V4
Exp7	CBY3	NCBI	PRJNA737742	SRR14820026	CB6F1	Female	young	V4
Exp7	CBY4	NCBI	PRJNA737742	SRR14820025	CB6F1	Female	young	V4
Exp7	CBY5	NCBI	PRJNA737742	SRR14820024	CB6F1	Female	young	V4
Exp7	CBY6	NCBI	PRJNA737742	SRR14820023	CB6F1	Female	young	V4
Exp7	CBY7	NCBI	PRJNA737742	SRR14820022	CB6F1	Female	young	V4
Exp7	CBY8	NCBI	PRJNA737742	SRR14820021	CB6F1	Female	young	V4
Exp7	CBO1	NCBI	PRJNA737742	SRR14820020	CB6F1	Female	old	V4
Exp7	CBO2	NCBI	PRJNA737742	SRR14820019	CB6F1	Female	old	V4
Exp7	CBO3	NCBI	PRJNA737742	SRR14820032	CB6F1	Female	old	V4
Exp7	CBO4	NCBI	PRJNA737742	SRR14820031	CB6F1	Female	old	V4
Exp7	CBO5	NCBI	PRJNA737742	SRR14820030	CB6F1	Female	old	V4
Exp7	CBO6	NCBI	PRJNA737742	SRR14820029	CB6F1	Female	old	V4
Exp7	CBO7	NCBI	PRJNA737742	SRR14820028	CB6F1	Female	old	V4
Exp7	CBO8	NCBI	PRJNA737742	SRR14820027	CB6F1	Female	old	V4
Meta	BY01	NCBI	PRJNA739153	SRR14862912	C57BL/6	Male	young	Whole genome metagenomics
Meta	BY02	NCBI	PRJNA739153	SRR14862911	C57BL/6	Male	young	Whole genome metagenomics
Meta	BY03	NCBI	PRJNA739153	SRR14862900	C57BL/6	Male	young	Whole genome metagenomics
Meta	BY04	NCBI	PRJNA739153	SRR14862899	C57BL/6	Male	young	Whole genome metagenomics
Meta	BY05	NCBI	PRJNA739153	SRR14862998	C57BL/6	Male	young	Whole genome metagenomics
Meta	BY06	NCBI	PRJNA739153	SRR14862997	C57BL/6	Male	young	Whole genome metagenomics
Meta	BY07	NCBI	PRJNA739153	SRR14862996	C57BL/6	Male	young	Whole genome metagenomics
Meta	BY08	NCBI	PRJNA739153	SRR14862995	C57BL/6	Male	young	Whole genome metagenomics
Meta	BY09	NCBI	PRJNA739153	SRR14862994	C57BL/6	Male	young	Whole genome metagenomics
Meta	BY10	NCBI	PRJNA739153	SRR14862993	C57BL/6	Male	young	Whole genome metagenomics
Meta	BO01	NCBI	PRJNA739153	SRR14862910	C57BL/6	Male	old	Whole genome metagenomics
Meta	BO02	NCBI	PRJNA739153	SRR14862909	C57BL/6	Male	old	Whole genome metagenomics
Meta	BO03	NCBI	PRJNA739153	SRR14862908	C57BL/6	Male	old	Whole genome metagenomics
Meta	BO04	NCBI	PRJNA739153	SRR14862907	C57BL/6	Male	old	Whole genome metagenomics
Meta	BO05	NCBI	PRJNA739153	SRR14862906	C57BL/6	Male	old	Whole genome metagenomics
Meta	BO06	NCBI	PRJNA739153	SRR14862905	C57BL/6	Male	old	Whole genome metagenomics
Meta	BO07	NCBI	PRJNA739153	SRR14862904	C57BL/6	Male	old	Whole genome metagenomics
Meta	BO08	NCBI	PRJNA739153	SRR14862903	C57BL/6	Male	old	Whole genome metagenomics
Meta	BO09	NCBI	PRJNA739153	SRR14862902	C57BL/6	Male	old	Whole genome metagenomics
Meta	BO10	NCBI	PRJNA739153	SRR14862901	C57BL/6	Male	old	Whole genome metagenomics
