# Supplementary material for: Murine Gut Microbiome Meta-analysis Reveals Alterations in Carbohydrate Metabolism in Response to Aging
Source: mSystems. 2022 Apr 11;7(2):e01248-21. doi: 10.1128/msystems.01248-21 (PMC9040766; doi:10.1128/msystems.01248-21)
Supplement: TABLE S2 [file msystems.01248-21-s0008.xlsx]

## Sheet: Table S2
Table S2 qRT-PCR Primers
Gene	primer
Gpr43-F	GGACCAGAGGAGAACCAGGTAGAA
Gpr43-R	CTCTTCACCACCGCTTGCTCAA
Gpr41-F	ACACTGCTCATCTTCTTCGTCTG
Gpr41-R	TCGGCTTGGAACTTGGAGGAA
Tnfa-F	CCCTCACACTCAGATCATCTTCT
Tnfa-R	GCTACGACGTGGGCTACAG
IL-6-F	TAGTCCTTCCTACCCCAATTTCC
IL-6-R	TTGGTCCTTAGCCACTCCTTC
